# Supplementary material for: Use of Large Language Models to Enhance Failure Mode and Effects Analysis: A Case Study
Source: Adv Radiat Oncol. 2026 Apr 18;11(8):102060. doi: 10.1016/j.adro.2026.102060 (PMC13235337; doi:10.1016/j.adro.2026.102060)
Supplement: Supplementary [file mmc1.xlsx]

## Sheet: Sheet1
Failure mode	Process Step	cause	Manual_Severity	Manual_Occurrence	Manual_Detectability	Manual_RPN	AI_Severity	AI_Occurrence	AI_Detectability	AI_RPN
QA step bypassed	User Roles	Operator Error	8	5	9	360	9	3	7	189
Responsibility silently deferred to others	User Roles	Operator Error	8	4	8	256	7	3	7	147
No one designated to validate contours	User Roles	Operator Error	6	4	8	192	8	3	6	144
AI output bias for specific ethnic groups	Contouring	Software Error	5	7	3	105	8	2	4	64
User permissions misconfigured (wrong permissions)	User Roles	Off-Label Use	9	5	2	90	6	2	5	60
Non-oncologist accepts prescription	User Roles	Off-Label Use	9	5	2	90	6	2	5	60
Software Limitation error when planning for complex anatomical variations	Plan Generation	Software Limitation	8	5	2	80	9	3	4	108
Plan version mismatch between RPA and local Record-&-Verify (user imports older draft)	Plan Export	Operator Error	6	2	6	72	8	3	6	144
SOP or training content not fully understood	System wide	Operator Error	9	8	1	72	7	3	6	126
Structure misinterpreted due to naming mismatch	Contouring	Operator Error	5	2	7	70	8	3	6	144
Clinician misunderstands label/structure intent	Contouring	Operator Error	5	2	7	70	7	3	6	126
Physician assumes structure means something else	Contouring	Operator Error	5	2	7	70	8	2	7	112
Inaccurate dose calculation in regions with varying tissue densities (e.g., lung, bone).	Plan Generation	RPA Infrastructure	4	2	8	64	8	4	3	96
Task reports 100 % Complete but 1 – 2 structures silently missing	Contouring	Software Error	4	2	7	56	9	3	7	189
Automatic plan normalization error	Plan Generation	Software Error	4	2	7	56	8	2	4	64
Errors in contours not flagged	Contouring	Software Error	3	6	3	54	8	3	6	144
QA thresholds not sensitive enough	Plan Generation	Software Error	3	6	3	54	6	2	5	60
Failure to apply patient‑specific setup margin	Plan Generation	Software Error	7	1	7	49	8	2	4	64
Structures left blank or deleted	Contouring	Software Error	3	5	3	45	6	3	5	90
Dose‑volume histogram (DVH) calculation error	Plan Generation	Software Error	3	3	5	45	9	2	4	72
Inappropriate plan approval from off-label usage leading to dosimetric errors	Plan Review and Comparison	Off-Label Use	7	3	2	42	7	5	6	210
Wrong model selected	Service Request	Operator Error	4	3	3	36	8	3	5	120
Lack of algorithm explainability leading to mistrust and improper adjustments	System wide	Troubleshooting	2	6	3	36	7	3	5	105
Vendor-specific rescale-intercept ignored ⇒ HU shifted, poor segmentation	CT Upload	Software Error	8	2	2	32	7	3	7	147
Contours displaced due to internal indexing bug	Contouring	Software Error	7	2	2	28	9	2	7	126
Output RTSTRUCT valid but misaligned spatially to CT	Contouring	Software Error	7	2	2	28	10	2	6	120
RTSTRUCT does not match CT (coordinate misalignment)	Contouring	Software Error	7	2	2	28	10	2	6	120
Wrong scan orientation	CT Upload	Operator Error	7	2	2	28	7	2	5	70
Dose grid resolution too low	Plan Generation	Software Error	4	1	7	28	6	2	5	60
Plan passes but has clinically significant changes	Plan Review and Comparison	Software Error	7	2	2	28	6	2	5	60
Structure misalignment in comparison	Plan Review and Comparison	Software Error	7	2	2	28	6	2	5	60
Incorrect import of image orientation (head‑first vs feet‑first)	CT Upload	Software Error	7	2	2	28	9	2	3	54
Gradual drift in the auto-contouring algorithm due to the introduction of a new CT scanner leads to systematic geographic miss of the target volume.	CT Upload	Equipment Limitation	3	3	3	27	9	4	9	324
Equipment Limitations in imaging quality resulting in poor CT resolution	CT Simulation	Equipment Limitation	3	3	3	27	7	4	5	140
Wrong protocol selected due to label confusion	Service Request	Operator Error	4	3	2	24	8	3	6	144
Wrong template chosen due to unfamiliar terms	Service Request	Operator Error	4	3	2	24	7	3	6	126
Planner selects wrong algorithm/template based on name	Plan Generation	Operator Error	4	3	2	24	7	2	7	98
Partial DICOM series accepted as “complete”; inferior slices missing	CT Upload	Operator Error	2	3	3	18	8	3	7	168
Incomplete or corrupt CT data	CT Upload	Equipment Limitation	2	3	3	18	7	2	6	84
Time‑zone mismatch in timestamps (UTC vs local)	System wide	Software Error	2	3	3	18	4	3	5	60
Loss of audit trail after database migration	System wide	Troubleshooting	3	3	2	18	8	2	3	48
Optimised VMAT plan contains non-deliverable control points (MU per degree too low) but still exported	Plan Generation	Software Error	2	4	2	16	7	4	6	168
Wrong prescription dose imported (Gy ↔ cGy swap in HL-7 message)	Plan Export	Software Error	8	1	2	16	9	3	6	162
MU rounding or interpolation bug	Plan Generation	Software Error	1	2	8	16	8	3	6	144
Incorrect calculation of monitor units (MUs) for a treatment field.	Plan Generation	Software Error	8	2	1	16	10	3	2	60
RPA accepts request with invalid values	Service Request	Software Error	8	1	2	16	6	2	5	60
Failure to respect machine-specific leaf speed limits	Plan Export	Software Error	2	4	2	16	9	1	3	27
CT upload fails due to poor internet infrastructure	CT Upload	Data Transfer	2	7	1	14	6	4	6	144
Slow internet causes upload failure	CT Upload	Data Transfer	2	7	1	14	6	4	6	144
User accepts incomplete scan	CT Upload	Operator Error	7	2	1	14	6	2	5	60
Alert misunderstood or ignored	System wide	Operator Error	3	4	1	12	7	2	8	112
Auto-template applies wrong constraints	Plan Review and Comparison	Software Error	5	1	2	10	8	3	6	144
Automation failed silently and user unaware	Backend	Software Error	2	5	1	10	8	2	8	128
Suboptimal image quality due to Equipment Limitations (e.g., poor slice spacing)	CT Simulation	Equipment Limitation	3	3	1	9	7	4	6	168
CT matched to wrong patient without verification	CT Upload	Software Error	9	1	1	9	9	3	6	162
UI shows wrong structure preview despite correct export	Plan Review and Comparison	Software Error	2	2	2	8	7	3	7	147
CT data altered or anonymized in a way that breaks matching	CT Upload	Software Error	2	2	2	8	7	3	6	126
No notification of task failure	Dashboard	Software Error	2	2	2	8	6	3	7	126
Wrong algorithm/model triggered	Plan Generation	Software Error	8	1	1	8	9	2	5	90
Task appears “Complete” but file is corrupt	Dashboard	Software Error	2	2	2	8	8	2	5	80
RPA runs incorrect workflow (1-step vs. 2-step) for cevix, HN cases	Plan Generation	Software Error	2	2	2	8	5	3	1	15
Plan generated with wrong linac model (e.g., Varian C-Series vs Halcyon)	Service Request	Software Error	1	7	1	7	8	3	7	168
No audit trail linking CT, model, and output	System wide	Troubleshooting	1	1	7	7	7	3	6	126
System QA logic fails silently	Plan Review and Comparison	Software Error	7	1	1	7	6	2	7	84
Data overload overwhelming the operator during plan evaluation	Plan Review and Comparison	Operator Error	6	1	1	6	7	6	4	168
Misinterpretation of automated prompt or status	Plan Review and Comparison	Operator Error	1	3	2	6	8	2	7	112
Dose calculation fails silently or truncates output	Plan Generation	Software Error	2	3	1	6	9	2	6	108
CT not uploaded at all	CT Upload	Operator Error	1	6	1	6	9	2	3	54
AI model not loaded (fallback to null)	Contouring	Software Error	1	5	1	5	5	4	6	120
System crash or freeze during a critical task (e.g., treatment planning, data import).	Backend	RPA Infrastructure	1	5	1	5	7	5	3	105
Server overload → long response time (>5 min)	Backend	RPA Infrastructure	1	5	1	5	4	5	5	100
Incompatible browser (e.g., IE) causing UI errors	System wide	Equipment Limitation	1	5	1	5	4	4	6	96
Model output corrupted due to task interruption	Contouring	Software Error	1	5	1	5	8	2	6	96
AI model crash due to GPU memory overflow	Contouring	Software Error	1	5	1	5	5	3	5	75
Session timeout during task submission	System wide	RPA Infrastructure	1	5	1	5	6	3	4	72
Optimization terminates early	Plan Generation	Software Error	2	2	1	4	6	2	5	60
Lack of explainability in AI decision logs hindering effective Troubleshooting	System wide	Troubleshooting	1	4	1	4	8	2	3	48
Cloud outage during clinic hours ⇒ plan download not possible	Plan Export	RPA Infrastructure	1	3	1	3	5	5	6	150
Missing or corrupted CT density table	CT Upload	Software Error	1	2	1	2	7	2	5	70
